# Supplementary material for: Near-Infrared Light Irradiation of Porphyrin-Modified Gold Nanoparticles Promotes Cancer-Cell-Specific Cytotoxicity
Source: Molecules. 2022 Feb 12;27(4):1238. doi: 10.3390/molecules27041238 (PMC8879323; doi:10.3390/molecules27041238)
Supplement: Supplementary file 1 [file molecules-27-01238-s001.zip]

Archive with 1 entries (1 files):
- molecules-1559227-supplementary.pdf
